# Supplementary material for: Fusarium equiseti as an Emerging Foliar Pathogen of Lettuce in Greece: Identification and Development of a Real-Time PCR for Quantification of Inoculum in Soil Samples
Source: Pathogens. 2022 Nov 15;11(11):1357. doi: 10.3390/pathogens11111357 (PMC9699145; doi:10.3390/pathogens11111357)
Supplement: Supplementary file 1 [file pathogens-11-01357-s001.zip]

Archive with 3 entries (3 files):
- Pathogens-Figure S1.pdf
- Pathogens-Figure S2.pdf
- Pathogens-Figure S3.pdf
